# Supplementary material for: A novel prognostic model based on epithelial cell progression genes identifies OAS1 as a suppressor of bladder cancer aggressiveness
Source: Front Mol Biosci. 2026 Jan 8;12:1716130. doi: 10.3389/fmolb.2025.1716130 (PMC12824457; doi:10.3389/fmolb.2025.1716130)
Supplement: Supplementary file 1 [file Table2.xlsx]

## Sheet: Sheet1
DEGs
ERMN
RASGRP4
OMD
P2RY10
RNASE2
SPTA1
DEPDC7
RAB3IL1
GJB2
TGFB1I1
PLAC8
LGALS7B
C6orf15
IL2RG
IL36G
NXN
KCNE1
MRVI1
MARCO
PLXDC1
STX1B
HEPH
DSC3
ROR2
CEBPB
KLK7
CARD18
GXYLT2
CXCL6
MCHR1
TENM3
LYZ
PRNP
GPC6
C10orf85
RCN3
FFAR3
FHL1
FXYD5
SERPINB1
ARL4D
IL31RA
ASPN
LCP2
MRC1
ADAMTS15
PLP1
VIM
FAM126A
RBP1
TSHZ3
SERPINB10
SPOCK1
IL1B
THBS1
ITGA5
NRP2
C3orf80
RGS2
TNFRSF6B
FMO2
PIK3CD
NOD2
ARSI
CTSB
GPR171
SLC22A3
CLDN14
WISP2
C2orf61
SLC6A2
RGMA
IL15RA
HAPLN3
SLC2A12
SFRP4
SOX7
PALLD
EMILIN1
C5AR1
DHRS9
MKX
EGR3
CCL4
EHD2
SLPI
CD109
ACTN1
ATP10A
COL16A1
SERPINB13
CD82
TBX21
GATA6
KIR2DL4
GAS1
NBL1
CXCL5
DIRC1
FAM167A
ITGAX
BATF2
THPO
CTSG
CD37
KRT6A
SLC6A9
ZNF80
COL8A1
ISLR
HMGA2
AC037459.4
PRELP
ANXA5
WAS
CAPN2
KIAA0125
COL1A1
C6orf141
DCN
ACTA2
RGS9
ANXA8L2
NLRP7
SELM
HCST
CCL4L1
CD163
BIRC3
CD209
RAC2
DOK2
SPRR2G
IGSF21
PDLIM3
IL7R
TNFRSF9
HES2
SNX20
CD84
CFB
SLC28A3
PTCHD4
RHOH
THEMIS
MAMLD1
AL603965.1
NKAIN4
AKAP2
TCEAL7
ANK2
MRGPRX3
TYROBP
SCEL
PDZK1
CPEB1
SFN
IFIT3
KIF26B
COL6A3
KLK9
TEAD4
BICC1
WNT7A
CLIC4
CCL18
SERPING1
HAND2
ICAM1
ASPG
CTHRC1
CREB3L1
FCRL3
ANKRD1
FCER1G
SAMD3
SAMD4A
SLCO1B3
CHST15
SAMD9
IL12RB1
ASB5
HHLA1
XG
NT5E
SHOX2
PDE4B
OLFML2A
CLEC4A
MSN
MYOM3
RNF217
TNFSF14
F2RL2
RGS20
PRR16
ITPRIP
GJB5
FPR2
STRA6
ARL4C
IFIT1
TOX2
NPFFR1
ITGB2
RASGRF1
IRG1
AREG
C20orf141
EMP1
SLC24A3
CLEC4D
FAM26F
SRPX
TYMP
CCNA1
CYTIP
SLC41A2
CCL13
GPR34
FUT7
SPHK1
LILRA1
MRC2
SORCS2
SCIMP
NRG1
CCDC71L
MXRA5
SGCD
HSPB2
TCHH
DKK2
IGFL2
MAP7D3
GAS6
TNFRSF18
DSG3
MMD
AARD
HS3ST3B1
KRT81
ALDH1L2
CPA4
NTRK2
ALPK2
AOX1
KRT5
IFFO1
TPM2
TPM1
FOXD1
COL7A1
KRT86
PTPRD
PCDH7
CASP1
GJB3
CDX1
KCNMB1
CEACAM3
AP000783.1
SHANK1
GPX8
FLNC
EPYC
LRIG1
AC145676.2
UBD
AL353791.1
TXNDC2
FLG
NINJ2
PSG4
CHI3L1
ZBED2
CLEC5A
GBP5
BBOX1
FAM101A
WARS
MSRB3
OSBPL6
KHDC1L
LIPG
MYO16
PRICKLE1
GAST
IL2RA
DAZL
SOD3
KRT75
BACH2
CD14
SLAMF8
SLC2A3
PTPLA
COL5A1
UCHL1
PDLIM7
SIRPA
GBP6
STX19
GUCA1A
MOB3B
TUBB6
KATNAL1
PARVG
MIA
CERKL
BNC2
IL18
IL1RL1
RAB31
GNG2
CD74
SCN3B
FAM46B
SPRR2A
KIRREL
NFE2
ADORA1
ZBP1
SPINK6
IFI16
IFNG
ADAMTS4
SPSB4
AC018816.3
FASLG
PTGDS
MMP1
PTPRZ1
CARD17
CXCR1
LHX1
CCL11
RSC1A1
KCNE4
CXCL2
MMP9
SIGLEC1
METTL11B
A4GALT
MAF
PDGFRA
ARNTL2
SCT
SLAMF6
IFI6
RASD2
IL1R2
TAGLN
MAMDC2
CCL19
GLT8D2
KLHL4
DMRT3
KRT34
RAMP1
PPM1J
CSMD2
HAVCR2
MGC4294
MUC16
C11orf96
VNN1
CYP2S1
LRRC17
FXYD6
FAM69C
C1R
IL1RAP
GRP
ADAM33
CRYGN
SYNDIG1
DSC2
DNAJB5
PPEF1
GCNT1
FAS
BIN1
TIMP2
SIGLEC12
BMP1
FOSL1
HS3ST3A1
S100A9
LCE3D
C19orf35
LEFTY2
ITGA2
IL33
NKG7
MOXD1
NNMT
JPH2
SCG2
C5orf46
PAEP
ANGPTL1
SFRP2
SNAI1
ARSJ
PPP2R2C
HTRA3
NFAM1
P2RX7
SPON2
SLC47A2
CNTNAP3
FBN1
MMP11
PITX3
IL16
LILRA2
IL11
NRXN2
SGCA
CD300LB
TNFAIP8L3
DSCAM
KRT24
FGF1
ITGB3
CIDEC
IFITM2
CPA3
ANXA8L1
CTSK
CDA
PDZRN3
S100A2
SFRP1
C7orf10
SULF2
GNAO1
FXYD2
SLAMF1
PCDHGA12
HEPHL1
KLK6
GEM
L1CAM
PIK3AP1
SLC7A7
SH2D5
LAPTM5
EVI2A
CSF1R
RRAS
PTPN7
GSDMC
SCRG1
SOAT2
BPI
TGFB2
PKDCC
IL32
RHOD
SLC19A3
BARX2
ICOS
IBSP
KRT16
BCHE
AXL
CLEC7A
COL6A2
EVA1C
PDLIM2
ITGAL
ODF3B
CTLA4
DPT
RGS18
VEGFC
FMO1
EVI2B
FMOD
AOAH
PRRX2
PCSK9
BTBD19
CAV1
CD2
AQP9
VAV1
VENTX
CXCL10
PRKCG
SPARC
MDGA1
TWIST2
ANKH
COL13A1
FCRL2
AAED1
CDK6
FBXO17
RGS1
CD226
ITK
EVC
PODNL1
SYDE1
IL2RB
SIGLEC10
COL5A2
MFGE8
DKK1
PLXNC1
GATA5
SLC22A2
P4HA3
TRIML2
DEGS1
KLC3
IFI30
PAPL
CMKLR1
KCNMA1
VCAM1
SAA1
ZEB2
LY96
AMPH
RUNX3
AC008964.1
LOXL2
SEMA3A
SPRR2D
EMR1
PSORS1C1
GDF10
PLAU
ISM1
HRASLS5
CXCR3
FOLR2
CHRD
CSF2RB
CTGF
POSTN
SIGLEC14
ELAVL4
HAND1
OSM
SIRPB2
C10orf55
ADAM19
CPNE8
PRRX1
PGF
ADTRP
PPAPDC3
CSDC2
APCDD1L
AKNAD1
SPRR1B
CCND2
SBSN
MGP
CHSY3
AFAP1L2
CD52
TLL2
HAS2
SOX9
SLCO2B1
SH3RF2
C1QTNF6
CDH2
LEMD1
ELMOD1
UBASH3A
POPDC3
IGFBP6
NEGR1
SPP1
FAM180A
FERMT3
FN1
NR3C1
FGF7
RHCG
WDFY4
HSPA12A
MAP1A
HSPB6
OSMR
SCML4
CXCL11
DAW1
CRYAB
FILIP1L
EPSTI1
PSTPIP1
MPEG1
FOXC2
SIRPB1
CXorf21
TIMP1
TLR1
PTGIS
TSPAN4
AHNAK2
CYBRD1
ADAMTSL1
PLA2G2D
TGM1
CORO6
PTGDR
COLEC12
STMN3
CD70
TLR8
FCGR3A
GYPC
LGI2
GZMB
LTBP2
TRIM22
LAG3
SLC16A2
LMOD1
SASH3
TPSAB1
KIAA0226L
IL22RA2
SUSD3
GULP1
CCIN
GFPT2
MMP7
COL3A1
THSD1
ANXA2
DCSTAMP
TREM2
PRPH
ECM1
BVES
ASGR2
CTSV
C19orf59
DNAJC5B
MSR1
S100A10
SOX10
ISLR2
IRF4
DPYSL3
FCGR3B
BIN2
STEAP1B
EGR2
CD44
TNNT1
ADAMTS2
CDK14
NCAM2
CCL20
RASSF9
MYLK
PNMAL1
DEFB1
CHST11
HKDC1
PIK3R5
KCNC4
ATP8B3
ADAMTS14
FAM129A
DIO2
TENM2
NTN1
SULF1
FCGR1A
KLF14
MS4A6A
RNASE7
GDF5
PIK3R6
PAPSS2
GAS7
STAT4
SSC5D
FCGR2B
SIGLEC7
IL27
C15orf48
SYT12
DTHD1
ZFP57
COL1A2
AL360004.1
CD53
TGFBI
CDK15
COL17A1
FCGR2A
CHRNA9
COL23A1
CAV2
COL18A1
IL24
CD3G
CHRDL2
STAP1
ADORA3
DCLK1
VSTM4
GUCY1A3
CR1
DEFB103A
GRIA3
KLK4
GNB4
RD3
EDNRA
TLL1
VSTM1
ITGBL1
CCR1
VIT
LRRK2
FLRT2
ZNF469
SLAMF9
KIAA1199
MAOB
AIM2
TAGLN3
HOXD11
C1orf162
FNDC1
ADAMDEC1
TAGAP
ANGPTL7
TNC
MT1H
GLT1D1
GAP43
GPR174
BTK
GPR124
FIBIN
ARHGAP22
KLF17
CEACAM21
KLRC1
ITGA4
STK32B
KRT6B
EYA1
RSPO3
CD248
PCSK1
LAMA1
PCSK5
FBLN2
CGB8
CDH11
OXCT1
PLAUR
VMO1
DKK3
OLR1
CCBE1
TMEM130
SRGN
FTCDNL1
IL10
FPR3
ELOVL4
CYP26B1
NEXN
BEND6
ARHGAP9
GZMA
EMR3
PRSS3
MRGPRF
TNFRSF19
ZFPM2
LGALS2
RFX8
GTSF1
PRUNE2
DPP4
MYL9
GPR97
WISP1
PLXDC2
PDZRN4
GPR133
KRT17
GPR87
GALNT6
GNLY
COL12A1
IGLON5
EMP3
CLCF1
SERPINB7
CLDN6
PDZK1IP1
ADIPOQ
IGJ
PLXNA4
MXRA8
CD7
DNASE1L3
MT2A
TMEM173
FMN1
NAV3
GLIS1
DSP
P2RY6
TNFSF13B
LILRB4
TUBB3
DACT1
IL4I1
SULT2B1
PTGFR
FOLR3
ART3
PTGER3
DGKB
TWIST1
NGF
KANK4
AIF1
CGB5
CLEC11A
WNT11
TPD52L1
ADRB3
C5orf58
CRISPLD2
SEC14L2
SLA
HCK
KLK8
SLC38A5
TREM1
SLC31A2
CYR61
KCNJ8
C4A
CD3E
SNAI2
SIGLEC9
UNC5A
C1QC
LRRC38
PCOLCE
F13A1
MARVELD1
GALNT15
DOCK2
MT1X
ANXA1
XIRP1
ITGA11
SGIP1
CLMP
KAL1
TMEM176A
PRSS35
TMEM158
SPN
VASN
GPR84
COL5A3
IFIT2
TMEM106A
LILRB2
ZNF521
CCL8
HSPB3
SCARF2
FDCSP
FCRL5
XPNPEP2
CST6
ECM2
LAYN
EGFR
OLFML1
TMEM45A
KCNJ5
CCL3
PXDN
TCF7L1
KRT79
SLC11A1
MMP13
SAMD9L
ZFHX4
SH3GL3
SCARA3
SCN2B
FGFR1
CSF2
RSPO2
KLHL38
CHRNA1
VCAN
RBM24
IL10RA
CPXM1
KLRC4
FGL2
TIMP3
LRRC15
CNN1
TNN
IFITM3
ALOX5AP
HTRA1
TMEM176B
MZB1
KRT9
APOC2
FKBP10
CALML5
PPP1R14C
CPXM2
EFEMP1
ARRDC5
P2RX1
RGS4
TMEM200A
GPR111
IRF8
ZNF365
CMA1
SPECC1
STOM
GPR183
FKBP5
IGFBP5
SLA2
CYTH4
IGFL3
TMEM255A
CCL24
ZNF683
CXCL1
TNFRSF8
CD300A
MRO
LILRA3
AREGB
NUPR1
NCKAP1L
OLFML3
FOXL1
GPR132
IFI27
BOC
SLFN12L
CELF2
PTRF
CEACAM4
SH2D1A
NCF1
FYB
GZMH
ESPN
GLIPR2
BAG2
TSPAN2
ZNF385B
AEBP1
AGPAT9
CXCL13
NLRP3
SCN1B
FGF5
TMEM239
PRKG1
CD80
OLFML2B
FSCN1
CXCL9
S100A8
UBE2QL1
KIF19
SV2B
GNGT2
IGFN1
C5AR2
HEG1
RETN
LST1
TPSD1
PODN
MT1E
GPR65
MFAP4
SERPINB3
SECTM1
CHI3L2
CCDC80
IFITM1
TMEM119
OSR2
TNFAIP6
NECAB2
VSNL1
CHST13
TGM2
WT1
ZNF114
HAS1
BDKRB1
PDCD1
MT1G
GPNMB
CADM3
MAFB
CD180
CCL2
TBXAS1
SIT1
WIPF1
PLEKHA4
NLRP10
DCBLD2
TDO2
CD48
IGF2BP3
MFI2
GPR37
NTNG2
LGALS7
THY1
KCNK13
KIAA1644
MPP1
C3AR1
C12orf54
RSAD2
TUBA4A
HRASLS2
VNN3
CCR2
MYO1F
CCL4L2
RBMS3
CASP5
ENPP1
COL8A2
CCR8
KLRD1
UCN2
CCL21
PGLYRP3
LILRB3
NEK6
MT1M
ANXA3
ANXA13
F3
TLR6
C10orf67
MILR1
BATF3
LIF
TPO
C10orf10
TRPS1
SAMSN1
PLN
MSLN
HSD11B1
CNTNAP3B
ELFN2
CD3D
SELPLG
ECHDC3
PGLYRP4
PDGFRB
PMEPA1
PHYHIP
SLC30A4
FSTL3
TRIM47
ST3GAL6
WBSCR17
TREML2
ADCY7
HPSE2
KRT1
PCDHGC3
MALL
CST7
PLA2G5
CYBB
FGFBP1
ST8SIA1
CCR6
TMCC3
GREM1
SLIT2
INHBA
JAKMIP1
KLHL6
CNGB1
PCDHGC5
PPP4R4
SLC7A5
FAM20C
PDPN
HGF
ZCCHC5
MAP1LC3C
RIMBP2
BGN
LILRB1
VEPH1
MMP14
PDLIM4
SMCO2
PARVB
CEACAM19
CACNG8
MYO1G
COMP
CERCAM
CPVL
MEFV
MNDA
CDH19
MEOX2
IGF1
WNT5B
LY86
FAM20A
SAA2
GPR176
SERPINB9
PRF1
SPRR2E
LGALS9B
GNG4
NID2
ADA
LOX
TBX18
AL139147.1
BCAT1
PAPPA
CSF3
PSMB9
KCNQ5
ROS1
NTM
LYPD1
FAM25A
ADAMTS6
FPR1
MYH11
SOX11
CLEC6A
TM4SF19
SLC24A2
DPYD
PKP1
LAMC2
C1QTNF5
PRR5L
OSCAR
SLC2A5
CDC42EP1
RRAD
NOX4
RAET1L
C3
MYEOV
IGSF6
DOK5
CCDC8
TFEC
IFNK
CD86
ART4
LMCD1
GBX2
C1orf167
SOCS3
COL10A1
SOST
COL11A1
LTA
CEBPE
C1QA
KRT6C
CCR5
GBP1
FAM133A
KLRC2
ADAMTSL4
LGALS9C
LAMP5
TNIP3
ASB2
ADAMTS16
S100B
STX11
GPR141
RARRES2
TMEM150B
CAMK2A
S100A3
SP140
EREG
IGF2BP2
CNTN1
FBN2
GPR1
ISG20
SOX2
SLC36A2
SLC44A3
GOLGA8A
TTR
PSCA
COLCA2
ROPN1B
SNCG
SPAG17
GAREM
CLDN3
UGT1A4
ZSCAN16
SLC9A2
NELL1
ACADL
SULT1E1
ADH6
EFCAB4A
AC021860.1
MIPOL1
TFF1
DUSP2
NR0B1
SMIM6
GPR160
RNF186
ENPP4
SH3BGRL2
GRHL3
SMIM5
PDE10A
SFTPA2
NOX1
POU6F2
TEKT5
RASSF6
SPINK4
PLA2G6
BPIFA1
MSI2
EPS8L3
TCAP
DRD1
SPTSSB
IHH
FAM227A
ERN2
GSTA1
DCDC2
TTC23L
ZNF804B
BHLHE41
TUBB8
SMIM22
TFF2
TAS2R5
OR13A1
SCIN
TTPA
FADS6
HSD17B2
NME9
MUC20
PTTG2
PDX1
SARM1
ALDH1A2
FOXD4L3
CRISP3
PLEKHS1
ADH4
AOC2
PRR15
CCDC64B
SNTN
MFAP3L
ZNF443
CGN
HOXC4
MYLIP
LRP1B
ACSL5
HOXB8
KLHL31
SV2C
SLC16A9
ZNF43
NMUR2
ASTN2
MYEF2
LGALS4
POF1B
S100P
TRAK1
SLAIN1
GDF9
ZRSR1
CDH23
GPD1L
C9orf152
MYT1
MYBPC1
AL033381.1
ZFHX2
SULT1A1
NPHS2
PM20D1
HAVCR1
TBC1D30
PLS1
ZNF486
KCNJ11
FBLL1
CECR2
PLIN4
WIF1
ZNF493
PDZD3
TBX1
CHN2
IL17RB
ATF7IP2
PPP1R9A
ADH7
VASH2
USH2A
CYP1A1
ZNF737
CCSER1
PALM3
ONECUT2
CHP2
PSD2
KLHDC7A
TMEM163
TOX3
MYLPF
C8orf47
PPP1R1B
MYRIP
ADAM11
AC011897.1
RASEF
PCP4L1
TMEM178A
BTBD16
HNF1B
S100A5
CTNND2
SLC44A4
MLXIPL
HOXB6
GPX2
CCDC11
RAPGEFL1
ZNF253
SLC27A2
SEMA5A
FAM174B
ILDR1
ADAM22
FA2H
FOXA1
CYP4F2
FBXW12
GLS2
BTG2
KIAA1683
TESC
BEND5
CAPN8
ANKFN1
RNF183
CYB5A
CXADR
CASQ1
CRH
TRIM73
TPPP2
PRSS45
AR
TTC34
CAB39L
GPRC5C
AQP7
DMRT2
RNF128
HRH3
TRPM5
GLP1R
C1ORF220
SHROOM1
PTCHD1
GRIK4
C2orf15
HOXD4
PTPRQ
GPC3
DAPK1
BMP5
TSPAN8
AGR3
RAB15
PLCH1
HOXB5
EEF1A2
METTL7A
KSR2
BCAS1
AL031663.2
MEX3A
LHX4
ID4
CASKIN1
MASP2
ALOX5
SCNN1G
SLC4A9
CYP1A2
LRFN2
AMOT
BCAT2
REG4
BEX2
PLEKHH1
CYP2C8
EVPLL
ABCA13
CCDC160
AGBL4
TH
B4GALT6
FGFR3
BPIFB1
PIK3C2B
TRIM31
TSSK3
RIMKLA
CLCA4
PLCE1
KRT12
HS6ST3
SLC26A7
SIGLEC15
RGS6
MSX2
MAOA
LRRC31
GOLGA6L10
KIF5C
CYP4F22
TBX3
GDPD2
ZNF711
CXXC4
SRMS
SPATA31E1
AZGP1
SERPINA7
SLC14A1
FAM84A
AC005841.1
SCUBE2
ZNF812
SCGB2A1
CAPN5
AC117834.1
SGK2
TMC4
MAN1C1
CYP3A7
LIPE
ELF3
HOXB1
C1orf220
TJP3
ACER2
HS3ST5
HID1
FXYD4
LNX1
RAB11FIP4
LHFPL1
INA
ID1
PKHD1
RHBG
GDF15
NPAP1
OR5M11
UGT2B11
GKN1
TSGA10
LRRIQ4
UGT2B15
MSI1
GSTM4
DLX6
TMEM178B
BAMBI
ZNF439
RIPPLY2
TLE2
RBM11
C9orf171
CHDC2
SLC5A7
CYP2C18
ADAMTS19
ATP8B1
DLEC1
PPP1R3C
GGT2
RPS6KA6
SBK1
SLC26A5
ZNF552
BZRAP1
PRSS1
BRINP2
GDPD1
ENGASE
DIRAS2
NR1H4
MAGIX
AMACR
PAK7
TRHDE
ANKDD1B
ATP10B
DACH2
AQP12B
STRC
WFDC13
PGLYRP2
SLC7A4
CA4
DHRS2
CAPS
SNAP91
MRAP2
NDST4
CYP3A5
TNFAIP2
PPM1H
AKR1C3
MTUS2
EPHA10
LYPD6B
TBX2
SLC9A4
CHAD
FER1L6
SULT1A2
SLC45A2
KCNH4
PIGR
VIPR1
ICA1
GSDMB
FAM221A
FAM155B
PLEKHG7
IDH1
CXorf57
PLEKHD1
CNTN3
SLC26A1
CYP2C9
PLIN5
WDR72
FAM150A
EHF
KCNH8
SALL2
SMAD6
HSFY2
ALOX15
TM7SF2
ZBTB8B
FREM1
FAM221B
MCF2L
VCX3A
AC110619.2
ST3GAL5
GPR98
DAB1
HMGCS2
ZNF823
SULT2A1
THEM6
WSCD2
CTSE
GAS2
STK32A
PCDH11Y
CPAMD8
CES4A
ACSM3
ODF4
RIIAD1
SLCO4C1
FLJ00418
C21orf88
DEGS2
RAB19
KIAA1984
C12orf74
EVX1
PNMT
KIF1A
CHPT1
NEIL1
TAC3
SGK494
TOMM20L
VSIG2
FBP1
FRY
LYPD6
SIDT1
FUT6
ZNF763
SNX31
ASTL
OPRK1
TTC6
UGT2B28
GPC2
SPINK1
MPPED2
HAPLN1
A1CF
RPRM
LRMP
CMYA5
SPIRE2
GPR110
SPINK7
EPHA7
OVGP1
FSIP2
PACSIN1
SFT2D3
CXorf30
BSN
EMX2
AADAT
DTX4
SH3GL2
COL6A5
LUZP2
ZNF681
MROH2A
KIAA1244
LRTM1
DPP10
UNC5CL
C10orf82
UPK3B
LRIT3
C14orf105
ZNF66
UGT2A3
OR10H1
PATZ1
TBL1Y
C6orf222
LDHAL6A
CA8
PODXL2
ADH1A
PRR15L
RBBP8NL
B4GALNT4
EML6
BTNL9
ACBD7
TTLL3
RALGAPA2
SLC4A4
TXK
SYTL5
MAL
TSPAN12
CYP4B1
RALGPS1
AC019294.1
DMRTA2
GSTA2
AC008948.1
SSTR5
ZNF440
KLF15
ACOXL
ZNF620
PCDH19
LPA
PKD1L1
CAPN13
RHPN1
VWA5B1
TTC18
IRS4
ZNF536
FABP6
MECOM
DNAH6
OGDHL
CYP4F11
ACSBG1
C10orf99
CENPV
ADIRF
CDX2
C1orf87
ERBB3
CAPN9
C2ORF15
TDRD5
FRRS1L
C9orf66
SAMD13
GRAMD1C
AC008132.13
TSPAN6
TRIM74
C4orf19
GCLC
ZNF708
PPARG
ZNF682
MYCL
FAM3D
PADI3
ENTPD3
NPTXR
CYP2J2
ZBTB7C
IGSF5
COL9A1
SYT10
RPS4Y1
CEBPA
C19orf45
SGSM1
SCN5A
NSUN7
ITLN1
DUOXA2
TFAP2B
NUPR1L
SNTG1
NR2E1
SIX3
LONRF2
DKK4
XKR7
HOXB3
DAZ1
BMP7
ZNF492
ATP1A4
B3GAT1
AXDND1
ZNF730
HEPACAM2
AGR2
CAPN14
CRTAC1
RHOU
FOXJ1
MUC2
WNT8B
WDR52
ABCC3
GSTM3
MAPK10
CYFIP2
FAM83C
CEACAM7
KEL
WFIKKN1
UGT1A1
ENPP5
GLOD5
GDF7
MMEL1
CYP2C19
GPR27
ZNF254
ZNF300
SCAMP5
CCL15
CPLX2
ZFY
SATB1
GLRA3
ATRNL1
SLC10A1
FREM2
PAX7
NBPF24
C17orf82
NIPAL1
HS6ST2
PHGR1
UPK1A
SCNN1B
FUT9
HPGD
MYCN
ZACN
TAS2R38
CDH26
CHDH
ZNF648
GOLT1A
