# Supplementary material for: A novel prognostic model based on epithelial cell progression genes identifies OAS1 as a suppressor of bladder cancer aggressiveness
Source: Front Mol Biosci. 2026 Jan 8;12:1716130. doi: 10.3389/fmolb.2025.1716130 (PMC12824457; doi:10.3389/fmolb.2025.1716130)
Supplement: Supplementary file 2 [file Table1.xlsx]

## Sheet: Sheet1
E-MTAB-4321-ArrayExpress-Patient ID	TCGA-BLCA-Patient ID
U0001	TCGA-2F-A9KO
U0002	TCGA-2F-A9KP
U0006	TCGA-2F-A9KQ
U0007	TCGA-2F-A9KR
U0010	TCGA-2F-A9KT
U0011	TCGA-2F-A9KW
U0012	TCGA-4Z-AA7M
U0013	TCGA-4Z-AA7N
U0015	TCGA-4Z-AA7O
U0018	TCGA-4Z-AA7Q
U0023	TCGA-4Z-AA7R
U0024	TCGA-4Z-AA7S
U0026	TCGA-4Z-AA7W
U0027	TCGA-4Z-AA7Y
U0028	TCGA-4Z-AA80
U0032	TCGA-4Z-AA81
U0035	TCGA-4Z-AA82
U0036	TCGA-4Z-AA83
U0037	TCGA-4Z-AA84
U0038	TCGA-4Z-AA86
U0039	TCGA-4Z-AA87
U0041	TCGA-4Z-AA89
U0042	TCGA-5N-A9KI
U0045	TCGA-5N-A9KM
U0046	TCGA-BL-A0C8
U0048	TCGA-BL-A13I
U0053	TCGA-BL-A13J
U0054	TCGA-BL-A3JM
U0057	TCGA-BL-A5ZZ
U0059	TCGA-BT-A0S7
U0060	TCGA-BT-A0YX
U0062	TCGA-BT-A20J
U0064	TCGA-BT-A20N
U0067	TCGA-BT-A20O
U0069	TCGA-BT-A20P
U0071	TCGA-BT-A20Q
U0072	TCGA-BT-A20R
U0073	TCGA-BT-A20T
U0074	TCGA-BT-A20U
U0076	TCGA-BT-A20V
U0077	TCGA-BT-A20W
U0078	TCGA-BT-A20X
U0080	TCGA-BT-A2LA
U0083	TCGA-BT-A2LB
U0086	TCGA-BT-A2LD
U0087	TCGA-BT-A3PH
U0088	TCGA-BT-A3PJ
U0089	TCGA-BT-A3PK
U0090	TCGA-BT-A42B
U0091	TCGA-BT-A42C
U0092	TCGA-BT-A42E
U0093	TCGA-BT-A42F
U0094	TCGA-C4-A0EZ
U0095	TCGA-C4-A0F0
U0099	TCGA-C4-A0F1
U0100	TCGA-C4-A0F6
U0102	TCGA-C4-A0F7
U0104	TCGA-CF-A1HR
U0105	TCGA-CF-A1HS
U0106	TCGA-CF-A27C
U0109	TCGA-CF-A3MF
U0110	TCGA-CF-A3MG
U0114	TCGA-CF-A3MH
U0115	TCGA-CF-A3MI
U0117	TCGA-CF-A47S
U0118	TCGA-CF-A47T
U0119	TCGA-CF-A47V
U0120	TCGA-CF-A47W
U0121	TCGA-CF-A47X
U0122	TCGA-CF-A47Y
U0125	TCGA-CF-A5U8
U0126	TCGA-CF-A5UA
U0128	TCGA-CF-A7I0
U0129	TCGA-CF-A8HX
U0130	TCGA-CF-A8HY
U0134	TCGA-CF-A9FF
U0137	TCGA-CF-A9FH
U0138	TCGA-CF-A9FL
U0139	TCGA-CF-A9FM
U0140	TCGA-CU-A0YN
U0141	TCGA-CU-A0YO
U0142	TCGA-CU-A0YR
U0143	TCGA-CU-A3KJ
U0144	TCGA-CU-A3QU
U0147	TCGA-CU-A3YL
U0149	TCGA-CU-A5W6
U0150	TCGA-CU-A72E
U0151	TCGA-DK-A1A3
U0152	TCGA-DK-A1A5
U0153	TCGA-DK-A1A6
U0154	TCGA-DK-A1A7
U0156	TCGA-DK-A1AA
U0158	TCGA-DK-A1AB
U0159	TCGA-DK-A1AC
U0160	TCGA-DK-A1AD
U0161	TCGA-DK-A1AE
U0168	TCGA-DK-A1AF
U0169	TCGA-DK-A1AG
U0170	TCGA-DK-A2HX
U0171	TCGA-DK-A2I1
U0175	TCGA-DK-A2I2
U0177	TCGA-DK-A2I4
U0178	TCGA-DK-A2I6
U0179	TCGA-DK-A3IK
U0181	TCGA-DK-A3IL
U0182	TCGA-DK-A3IM
U0183	TCGA-DK-A3IN
U0184	TCGA-DK-A3IQ
U0186	TCGA-DK-A3IS
U0188	TCGA-DK-A3IT
U0189	TCGA-DK-A3IU
U0190	TCGA-DK-A3IV
U0193	TCGA-DK-A3WW
U0195	TCGA-DK-A3WX
U0199	TCGA-DK-A3WY
U0200	TCGA-DK-A3X1
U0201	TCGA-DK-A3X2
U0204	TCGA-DK-A6AV
U0207	TCGA-DK-A6AW
U0214	TCGA-DK-A6B0
U0219	TCGA-DK-A6B1
U0224	TCGA-DK-A6B2
U0226	TCGA-DK-A6B5
U0233	TCGA-DK-A6B6
U0256	TCGA-DK-AA6L
U0261	TCGA-DK-AA6M
U0262	TCGA-DK-AA6P
U0264	TCGA-DK-AA6Q
U0267	TCGA-DK-AA6R
U0268	TCGA-DK-AA6S
U0273	TCGA-DK-AA6T
U0275	TCGA-DK-AA6U
U0278	TCGA-DK-AA6W
U0283	TCGA-DK-AA6X
U0290	TCGA-DK-AA71
U0291	TCGA-DK-AA74
U0307	TCGA-DK-AA75
U0312	TCGA-DK-AA76
U0316	TCGA-DK-AA77
U0317	TCGA-E5-A2PC
U0322	TCGA-E5-A4TZ
U0323	TCGA-E5-A4U1
U0326	TCGA-E7-A3X6
U0328	TCGA-E7-A3Y1
U0329	TCGA-E7-A4IJ
U0330	TCGA-E7-A4XJ
U0332	TCGA-E7-A519
U0334	TCGA-E7-A541
U0337	TCGA-E7-A5KE
U0344	TCGA-E7-A5KF
U0346	TCGA-E7-A677
U0348	TCGA-E7-A678
U0349	TCGA-E7-A6MD
U0350	TCGA-E7-A6ME
U0378	TCGA-E7-A6MF
U0380	TCGA-E7-A7DU
U0383	TCGA-E7-A7DV
U0384	TCGA-E7-A7PW
U0385	TCGA-E7-A7XN
U0392	TCGA-E7-A85H
U0394	TCGA-E7-A8O7
U0397	TCGA-E7-A97P
U0399	TCGA-E7-A97Q
U0400	TCGA-FD-A3B3
U0401	TCGA-FD-A3B4
U0408	TCGA-FD-A3B5
U0411	TCGA-FD-A3B6
U0412	TCGA-FD-A3B7
U0414	TCGA-FD-A3B8
U0416	TCGA-FD-A3N5
U0421	TCGA-FD-A3N6
U0425	TCGA-FD-A3NA
U0426	TCGA-FD-A3SJ
U0427	TCGA-FD-A3SL
U0430	TCGA-FD-A3SM
U0431	TCGA-FD-A3SN
U0433	TCGA-FD-A3SO
U0434	TCGA-FD-A3SP
U0435	TCGA-FD-A3SQ
U0436	TCGA-FD-A3SR
U0437	TCGA-FD-A3SS
U0438	TCGA-FD-A43N
U0439	TCGA-FD-A43P
U0442	TCGA-FD-A43S
U0446	TCGA-FD-A43U
U0447	TCGA-FD-A43X
U0448	TCGA-FD-A43Y
U0450	TCGA-FD-A5BR
U0453	TCGA-FD-A5BS
U0454	TCGA-FD-A5BT
U0455	TCGA-FD-A5BU
U0457	TCGA-FD-A5BV
U0458	TCGA-FD-A5BX
U0459	TCGA-FD-A5BY
U0461	TCGA-FD-A5BZ
U0466	TCGA-FD-A5C0
U0469	TCGA-FD-A5C1
U0473	TCGA-FD-A62N
U0475	TCGA-FD-A62O
U0476	TCGA-FD-A62P
U0479	TCGA-FD-A62S
U0494	TCGA-FD-A6TA
U0496	TCGA-FD-A6TB
U0497	TCGA-FD-A6TC
U0502	TCGA-FD-A6TD
U0512	TCGA-FD-A6TE
U0514	TCGA-FD-A6TF
U0515	TCGA-FD-A6TG
U0516	TCGA-FD-A6TH
U0519	TCGA-FD-A6TI
U0531	TCGA-FD-A6TK
U0534	TCGA-FJ-A3Z7
U0535	TCGA-FJ-A3Z9
U0538	TCGA-FJ-A3ZE
U0541	TCGA-FJ-A3ZF
U0542	TCGA-FJ-A871
U0544	TCGA-FT-A3EE
U0549	TCGA-FT-A61P
U0550	TCGA-G2-A2EC
U0551	TCGA-G2-A2EF
U0553	TCGA-G2-A2EJ
U0555	TCGA-G2-A2EK
U0556	TCGA-G2-A2EL
U0558	TCGA-G2-A2EO
U0559	TCGA-G2-A2ES
U0560	TCGA-G2-A3IB
U0562	TCGA-G2-A3IE
U0566	TCGA-G2-A3VY
U0570	TCGA-G2-AA3B
U0573	TCGA-G2-AA3C
U0577	TCGA-G2-AA3D
U0580	TCGA-G2-AA3F
U0583	TCGA-GC-A3BM
U0584	TCGA-GC-A3I6
U0585	TCGA-GC-A3OO
U0587	TCGA-GC-A3RB
U0589	TCGA-GC-A3RC
U0590	TCGA-GC-A3RD
U0598	TCGA-GC-A3WC
U0600	TCGA-GC-A3YS
U0603	TCGA-GC-A4ZW
U0605	TCGA-GC-A6I1
U0606	TCGA-GC-A6I3
U0607	TCGA-GD-A2C5
U0608	TCGA-GD-A3OP
U0611	TCGA-GD-A3OQ
U0612	TCGA-GD-A3OS
U0613	TCGA-GD-A6C6
U0614	TCGA-GD-A76B
U0615	TCGA-GU-A42P
U0618	TCGA-GU-A42Q
U0623	TCGA-GU-A42R
U0624	TCGA-GU-A762
U0625	TCGA-GU-A763
U0627	TCGA-GU-A764
U0631	TCGA-GU-A766
U0635	TCGA-GU-A767
U0638	TCGA-GU-AATO
U0641	TCGA-GU-AATP
U0642	TCGA-GU-AATQ
U0643	TCGA-GV-A3JV
U0645	TCGA-GV-A3JW
U0646	TCGA-GV-A3JX
U0648	TCGA-GV-A3JZ
U0653	TCGA-GV-A3QF
U0654	TCGA-GV-A3QG
U0655	TCGA-GV-A3QH
U0657	TCGA-GV-A3QI
U0659	TCGA-GV-A3QK
U0664	TCGA-GV-A40E
U0666	TCGA-GV-A40G
U0670	TCGA-GV-A6ZA
U0696	TCGA-H4-A2HO
U0706	TCGA-H4-A2HQ
U0709	TCGA-HQ-A2OE
U0754	TCGA-HQ-A2OF
U0765	TCGA-HQ-A5ND
U0766	TCGA-HQ-A5NE
U0768	TCGA-K4-A3WS
U0772	TCGA-K4-A3WU
U0777	TCGA-K4-A3WV
U0779	TCGA-K4-A4AB
U0794	TCGA-K4-A4AC
U0796	TCGA-K4-A54R
U0832	TCGA-K4-A5RH
U0835	TCGA-K4-A5RI
U0839	TCGA-K4-A5RJ
U0844	TCGA-K4-A6FZ
U0847	TCGA-K4-A6MB
U0850	TCGA-K4-A83P
U0855	TCGA-K4-AAQO
U0856	TCGA-KQ-A41N
U0867	TCGA-KQ-A41O
U0870	TCGA-KQ-A41P
U0903	TCGA-KQ-A41Q
U0904	TCGA-KQ-A41R
U0905	TCGA-KQ-A41S
U0907	TCGA-LC-A66R
U0909	TCGA-LT-A5Z6
U0910	TCGA-LT-A8JT
U0912	TCGA-MV-A51V
U0913	TCGA-PQ-A6FI
U0915	TCGA-PQ-A6FN
U0918	TCGA-R3-A69X
U0928	TCGA-S5-A6DX
U0932	TCGA-S5-AA26
U0952	TCGA-SY-A9G0
U0954	TCGA-SY-A9G5
U0963	TCGA-UY-A78K
U0965	TCGA-UY-A78L
U0972	TCGA-UY-A78M
U0973	TCGA-UY-A78N
U0975	TCGA-UY-A78O
U0976	TCGA-UY-A78P
U0977	TCGA-UY-A8OB
U0986	TCGA-UY-A8OC
U0989	TCGA-UY-A8OD
U0993	TCGA-UY-A9PA
U0998	TCGA-UY-A9PB
U0999	TCGA-UY-A9PD
U1002	TCGA-UY-A9PE
U1005	TCGA-UY-A9PF
U1006	TCGA-UY-A9PH
U1011	TCGA-XF-A8HB
U1018	TCGA-XF-A8HC
U1019	TCGA-XF-A8HD
U1020	TCGA-XF-A8HE
U1023	TCGA-XF-A8HF
U1025	TCGA-XF-A8HG
U1026	TCGA-XF-A8HH
U1030	TCGA-XF-A8HI
U1031	TCGA-XF-A9SG
U1032	TCGA-XF-A9SH
U1033	TCGA-XF-A9SI
U1037	TCGA-XF-A9SJ
U1043	TCGA-XF-A9SK
U1046	TCGA-XF-A9SL
U1050	TCGA-XF-A9SM
U1052	TCGA-XF-A9SP
U1055	TCGA-XF-A9ST
U1057	TCGA-XF-A9SU
U1061	TCGA-XF-A9SV
U1064	TCGA-XF-A9SW
U1067	TCGA-XF-A9SX
U1082	TCGA-XF-A9SY
U1084	TCGA-XF-A9SZ
U1089	TCGA-XF-A9T0
U1099	TCGA-XF-A9T2
U1100	TCGA-XF-A9T3
U1103	TCGA-XF-A9T4
U1105	TCGA-XF-A9T5
U1106	TCGA-XF-A9T6
U1108	TCGA-XF-A9T8
U1113	TCGA-XF-AAME
U1123	TCGA-XF-AAMF
U1135	TCGA-XF-AAMG
U1136	TCGA-XF-AAMH
U1146	TCGA-XF-AAMJ
U1148	TCGA-XF-AAML
U1150	TCGA-XF-AAMQ
U1151	TCGA-XF-AAMR
U1153	TCGA-XF-AAMT
U1155	TCGA-XF-AAMW
U1157	TCGA-XF-AAMX
U1158	TCGA-XF-AAMY
U1161	TCGA-XF-AAMZ
U1162	TCGA-XF-AAN0
U1165	TCGA-XF-AAN1
U1171	TCGA-XF-AAN2
U1174	TCGA-XF-AAN3
U1177	TCGA-XF-AAN4
U1179	TCGA-XF-AAN5
U1182	TCGA-XF-AAN7
U1188	TCGA-XF-AAN8
U1189	TCGA-YC-A89H
U1190	TCGA-YC-A8S6
U1191	TCGA-YC-A9TC
U1192	TCGA-YF-AA3L
U1194	TCGA-YF-AA3M
U1196	TCGA-ZF-A9R0
U1205	TCGA-ZF-A9R1
U1206	TCGA-ZF-A9R2
U1207	TCGA-ZF-A9R3
U1209	TCGA-ZF-A9R4
U1211	TCGA-ZF-A9R5
U1212	TCGA-ZF-A9R7
U1228	TCGA-ZF-A9R9
U1230	TCGA-ZF-A9RC
U1231	TCGA-ZF-A9RD
U1232	TCGA-ZF-A9RE
U1233	TCGA-ZF-A9RF
U1235	TCGA-ZF-A9RG
U1237	TCGA-ZF-A9RL
U1240	TCGA-ZF-A9RM
U1242	TCGA-ZF-A9RN
U1243	TCGA-ZF-AA4N
U1244	TCGA-ZF-AA4R
U1248	TCGA-ZF-AA4T
U1249	TCGA-ZF-AA4U
U1256	TCGA-ZF-AA4V
U1263	TCGA-ZF-AA4W
U1264	TCGA-ZF-AA4X
U1265	TCGA-ZF-AA51
U1266	TCGA-ZF-AA52
U1267	TCGA-ZF-AA53
U1270	TCGA-ZF-AA54
U1271	TCGA-ZF-AA56
U1272	TCGA-ZF-AA58
U1275	TCGA-ZF-AA5H
U1276	TCGA-ZF-AA5N
U1277	TCGA-ZF-AA5P
U1279
U1280
U1282
U1283
U1284
U1286
U1288
U1289
U1291
U1292
U1293
U1295
U1297
U1298
U1300
U1301
U1303
U1304
U1305
U1307
U1308
U1309
U1311
U1314
U1317
U1330
U1332
U1335
U1336
U1337
U1338
U1341
U1343
U1345
U1346
U1349
U1354
U1356
U1363
U1368
U1374
U1388
U1396
U1403
U1404
U1408
U1409
U1412
U1413
U1415
U1425
U1426
U1427
U1430
U1431
U1432
U1434
U1435
U1458
U1462
U1464
U1465
U1476
U1478
U1480
