# Supplementary material for: A novel prognostic model based on epithelial cell progression genes identifies OAS1 as a suppressor of bladder cancer aggressiveness
Source: Front Mol Biosci. 2026 Jan 8;12:1716130. doi: 10.3389/fmolb.2025.1716130 (PMC12824457; doi:10.3389/fmolb.2025.1716130)
Supplement: Supplementary file 3 [file DataSheet1.csv]

	TCGA.2F.A9KO	TCGA.2F.A9KP	TCGA.2F.A9KQ	TCGA.2F.A9KR	TCGA.2F.A9KT	TCGA.2F.A9KW	TCGA.4Z.AA7M	TCGA.4Z.AA7N	TCGA.4Z.AA7O	TCGA.4Z.AA7Q	TCGA.4Z.AA7R	TCGA.4Z.AA7S	TCGA.4Z.AA7Y	TCGA.4Z.AA80	TCGA.4Z.AA81	TCGA.4Z.AA82	TCGA.4Z.AA83	TCGA.4Z.AA84	TCGA.4Z.AA86	TCGA.4Z.AA87	TCGA.4Z.AA89	TCGA.5N.A9KI	TCGA.5N.A9KM	TCGA.BL.A0C8	TCGA.BL.A13I	TCGA.BL.A13J	TCGA.BL.A3JM	TCGA.BL.A5ZZ	TCGA.BT.A0S7	TCGA.BT.A0YX	TCGA.BT.A20J	TCGA.BT.A20N	TCGA.BT.A20O	TCGA.BT.A20Q	TCGA.BT.A20R	TCGA.BT.A20T	TCGA.BT.A20U	TCGA.BT.A20V	TCGA.BT.A20W	TCGA.BT.A20X	TCGA.BT.A2LA	TCGA.BT.A2LB	TCGA.BT.A2LD	TCGA.BT.A3PH	TCGA.BT.A3PJ	TCGA.BT.A3PK	TCGA.BT.A42C	TCGA.BT.A42E	TCGA.BT.A42F
DAD1	5872.48	3874.05	3847.29	3874.05	5479.15	5913.33	3060.45	4095	4836.35	4388.98	8022.41	6250.56	5441.3	8421.31	3419.52	3794.3	4736.79	4123.49	4836.35	4869.99	4298.64	6792.79	7695.57	5791.62	2075.59	4769.75	5076.84	8134.41	6935.54	6207.38	4607.24	7433.4	5831.91	6037.61	7537.18	3768.09	5006.93	3639.7	4639.29	6250.56	5791.62	6983.79	3820.7	6840.04	4736.79	5872.48	4010.71	5041.77	6983.79
OFD1	878.17	406.31	599.49	995	616.37	480.04	409.15	698.41	723.08	642.59	713.11	764.36	435.55	633.73	555.41	511	656.11	341.51	444.72	511	1044.52	334.46	733.19	563.18	327.56	429.54	400.71	348.71	136.19	381.68	633.73	361.04	246.28	420.68	624.99	555.41	314.17	713.11	620.67	473.41	665.29	988.12	417.77	381.68	379.04	363.56	753.83	669.92	339.14
GPBP1	808	848.22	1127.35	1757.34	599.49	1104.13	1183.45	1313.23	679.29	791.35	728.11	1242.34	1044.52	1111.82	1030.12	1457.23	1096.5	813.63	612.11	1119.56	1447.15	860.08	884.29	1143.1	454.09	1322.37	1467.37	909.17	842.36	878.17	934.76	723.08	1037.29	1175.27	836.53	974.5	1001.93	769.69	1304.15	1066.48	500.46	723.08	1008.9	759.08	669.92	909.17	1331.57	693.58	674.59
AHNAK	1857.6	961.07	1350.18	981.29	1350.18	1870.53	830.75	2148.82	2434.5	1073.91	397.93	1477.58	2163.77	1051.79	2335.28	3103.19	896.64	1832.01	1733.13	529.06	1304.15	1143.1	480.04	4328.55	7803.01	30151.71	221.86	1437.15	2287.2	4010.71	1617	2335.28	1617	2032.85	1199.98	2148.82	3303	2816.11	890.44	4607.24	112.77	2367.9	5147.73	2777.33	2935.74	2935.74	363.56	2537.92	2104.58
PYGL	6207.38	642.59	612.11	1286.18	679.29	2645.74	2835.7	1313.23	3589.58	363.56	3039.3	67.59	3124.78	2502.97	1008.9	4181.07	1159.07	3589.58	3928.15	802.41	1313.23	603.67	8191	2485.67	1127.35	7857.29	1583.71	1127.35	669.92	1721.16	1216.75	5076.84	1175.27	5147.73	688.78	3901.01	1407.55	748.61	713.11	3443.31	466.88	4123.49	5329.3	2032.85	1295.13	1259.69	842.36	2758.13	2104.58
MRPS36	708.18	1088.92	1175.27	1037.29	780.44	1857.6	1008.9	674.59	688.78	679.29	1081.39	1388.16	1096.5	1457.23	819.3	866.07	1008.9	884.29	651.58	1259.69	1286.18	995	743.43	866.07	466.88	567.1	1639.59	934.76	728.11	854.13	693.58	872.1	842.36	1001.93	896.64	1407.55	791.35	480.04	896.64	1135.2	279.14	698.41	708.18	1015.93	493.56	583.07	1617	713.11	684.02
OAS1	3257.52	743.43	5913.33	2090.03	2061.24	1857.6	420.68	769.69	1044.52	5041.77	6607.01	2193.99	1059.11	4543.8	2451.44	2520.38	2287.2	1066.48	1923.14	275.28	3039.3	4937.99	2451.44	5831.91	483.38	890.44	1104.13	289.02	215.77	583.07	728.11	1295.13	1909.85	3039.3	2720.15	2178.83	460.44	1870.53	2537.92	1111.82	214.27	4066.71	2119.22	651.58	753.83	1417.35	3168.41	3039.3	3124.78
[truncated: 310 more columns]
