# Supplementary material for: A novel prognostic model based on epithelial cell progression genes identifies OAS1 as a suppressor of bladder cancer aggressiveness
Source: Front Mol Biosci. 2026 Jan 8;12:1716130. doi: 10.3389/fmolb.2025.1716130 (PMC12824457; doi:10.3389/fmolb.2025.1716130)
Supplement: Supplementary file 4 [file DataSheet2.csv]

gene	p
STX16.NPEPL1	0.000119651
POU5F1	0.000167927
HSPB6	0.000170793
CRYAB	0.000244498
OSBPL6	0.000250642
AQP12B	0.000370278
CASQ2	0.000376405
OAS1	0.000405583
SERPINB2	0.000415332
MCF2L	0.000462975
TBC1D3H	0.000502465
KLK5	0.000503526
BHLHE41	0.000527848
METTL11B	0.000540436
GPR160	0.000648644
FLNC	0.000671667
ECM1	0.000737107
OGN	0.000817407
CCDC37	0.0008597
BOC	0.000902414
FOXA1	0.000936485
LCE3D	0.000990368
EFEMP1	0.001022062
CADM3	0.0010268
AOC2	0.001081842
EMP1	0.001095442
TBX3	0.001150563
ARL4C	0.001199691
NEGR1	0.001225234
OXCT1	0.00134204
AIFM3	0.001398859
SP6	0.001416017
AC021218.2	0.00147297
PTGER3	0.001552366
FGF1	0.001650119
CHAD	0.001667367
FXYD6	0.001736854
UCHL1	0.001740728
SPINK4	0.001766259
ZNF521	0.001821811
TBC1D3G	0.001867119
AGPAT9	0.001896362
RP11.116D17.1	0.001932029
ANXA5	0.00196301
ADAMTS15	0.001969034
PCSK5	0.001989859
MT1X	0.002022612
NCAM1	0.002066693
SCARF2	0.00227143
ALDH1L2	0.002348076
BEND5	0.00236727
GXYLT2	0.002399618
PLEKHS1	0.002426449
HNF1B	0.002451637
BACH2	0.002488605
MAP1A	0.002515703
FAM126A	0.002516765
SIDT1	0.002522768
C10orf129	0.002531311
HOXB5	0.002552652
CDH23	0.002630378
CALD1	0.002669206
HID1	0.00277173
UNC5CL	0.002998765
KLK8	0.003274109
CARD11	0.003313272
GPRC5C	0.003647006
CTSG	0.003703704
FA2H	0.003744643
PSCA	0.003772966
PTPRR	0.003784693
DOK7	0.003866575
PPP2R2B	0.003930846
TTLL3	0.00440492
LRIG1	0.0044262
FHL1	0.004459633
SV2C	0.004786503
NPAS2	0.004821317
NRXN2	0.005061877
DTNA	0.005067899
RBBP8NL	0.005240141
KIRREL	0.005332153
MAOA	0.005343418
CASQ1	0.005363485
UGT2B15	0.005389051
RFX8	0.005403542
ACSF2	0.00551184
TNFAIP2	0.005730394
BCHE	0.005862694
HSH2D	0.005870027
KANK4	0.005968798
FAM110B	0.005974195
OLFML3	0.00613805
DACT1	0.006164137
MYLK	0.006525557
SERPINE2	0.006550704
ST3GAL5	0.006594818
MAP1B	0.00661022
TEKT5	0.006618577
KISS1	0.00667603
GAS6	0.00681465
HS3ST5	0.006847907
RHBG	0.006862532
FAM3B	0.006981557
CDON	0.007085224
HSPB7	0.007225407
GSDMB	0.007324056
FERMT2	0.007376265
CPA4	0.007413309
SH3GL3	0.00761901
THBS2	0.007684151
DHRS2	0.007701022
CCIN	0.007724789
CPXM2	0.007806782
IL9R	0.007850294
PODNL1	0.008216626
NRP2	0.0083122
TOX3	0.008345287
GATA2	0.008351962
FKBP10	0.008384172
SCRG1	0.008542348
LRFN2	0.008742462
P4HA3	0.00902453
RNF128	0.009098149
KLK6	0.009128582
FILIP1L	0.00928341
SGK2	0.009472286
SHROOM1	0.009477109
LEFTY2	0.009493581
PLEKHH1	0.009583093
RP11.383H13.1	0.00987696
FBXL16	0.009951172
